# Supplementary material for: CFTR Variant Frequencies and Newborn Screening Panel Performance in the Diverse CF Population Receiving Care in the State of Georgia
Source: Int J Neonatal Screen. 2025 Sep 26;11(4):85. doi: 10.3390/ijns11040085 (PMC12551088; doi:10.3390/ijns11040085)
Supplement: Supplementary file 1 [file IJNS-11-00085-s001.zip]

Archive with 1 entries (1 files):
- IJNS-3739900-supplementary.pdf
